# Supplementary material for: Effects of a High-Fat Diet and Docosahexaenoic Acid during Pregnancy on Fatty Acid Composition in the Fetal Livers of Mice
Source: Nutrients. 2023 Nov 6;15(21):4696. doi: 10.3390/nu15214696 (PMC10649644; doi:10.3390/nu15214696)
Supplement: Supplementary file 1 [file nutrients-15-04696-s001.zip]

Archive with 4 entries (2 files):
- nutrients-2673161-supplementary/
- nutrients-2673161-supplementary/Suplemmentary material/
- nutrients-2673161-supplementary/Suplemmentary material/Suplemmentary tables.pdf
- nutrients-2673161-supplementary/Suplemmentary material/Supplementary Figure 1.pdf
